# Supplementary material for: Effect of Eight-Week Strength Training on Body Composition, Muscle Strength and Perceived Stress in Community-Dwelling Older Women
Source: Geriatrics (Basel). 2025 Oct 23;10(6):136. doi: 10.3390/geriatrics10060136 (PMC12641721; doi:10.3390/geriatrics10060136)
Supplement: Supplementary file 1 [file geriatrics-10-00136-s001.zip]

Archive with 1 entries (1 files):
- geriatrics-3857448-supplementary.pdf
